# Supplementary material for: Prevalence and associated factors of depression and anxiety among Chinese diabetic retinopathy patients: A cross-sectional study
Source: PLoS One. 2022 Apr 28;17(4):e0267848. doi: 10.1371/journal.pone.0267848 (PMC9049521; doi:10.1371/journal.pone.0267848)
Supplement: S1 Data — (XLS) [file pone.0267848.s001.xls]

## Sheet: minimal underlying data
age	gender	residence	national	education	job	marriage	income	burden	smoke	drink	exercise	diet	sleepdisorder	ability	takecare	diabetehistory	hypertenhistory	other	type	treatment	control	yl1	yl2	yl3	yl4	yl5	yl6	yl7	yl8	yl9	yl10	xn1	xn2	xn3	xn4	xn5	xn6	xn7	xn8	xn9	xn10	zz1	zz2	zz3	zz4	zz5	zz6	zz7	zz8
82	1	1	1	1	7	2	1	2	1	3	4	2	1	1	2	1	1	1	2	2	3	2	2	1	2	2	2	2	2	2	2	3	3	3	3	3	3	3	3	3	3	3	2	3	3	3	2	3	3
44	2	1	1	2	1	2	3	2	3	3	1	2	2	1	2	1	1	1	2	3	3	0	0	1	2	2	2	2	2	1	1	3	2	2	2	3	3	3	3	3	3	3	2	3	3	2	2	3	3
64	2	2	1	2	7	2	4	2	1	1	1	1	1	1	2	1	1	1	2	2	2	1	1	1	2	1	2	1	1	1	1	3	2	2	2	3	2	3	2	3	2	3	2	2	3	3	2	2	3
64	2	1	1	2	7	2	1	3	1	1	4	1	3	1	2	1	1	1	2	2	1	2	2	1	2	3	2	0	2	2	0	4	4	4	4	4	4	4	4	4	4	3	2	3	3	3	2	3	3
39	1	2	1	3	1	4	5	2	3	3	4	3	3	2	1	2	1	1	2	1	1	4	4	4	0	3	1	0	0	4	4	4	4	3	4	3	4	4	4	4	4	4	1	4	2	1	1	4	4
45	2	2	1	3	6	2	4	3	1	1	1	2	2	2	2	1	1	2	2	2	2	1	1	1	3	3	1	3	3	1	1	2	2	2	2	2	2	2	2	2	2	3	2	4	4	2	2	3	3
32	1	2	1	2	6	2	5	2	2	1	2	1	2	1	2	2	2	1	2	3	3	0	1	2	2	3	2	3	1	1	1	3	3	2	3	2	2	3	2	2	2	3	1	2	4	1	4	4	4
41	2	2	1	2	1	2	2	1	1	1	3	2	1	2	2	1	2	1	2	3	2	4	2	2	2	2	1	2	2	2	2	3	3	3	3	3	3	3	3	3	3	3	2	2	3	2	2	3	3
52	1	2	1	4	3	2	5	2	1	3	1	3	3	2	2	2	2	2	2	2	3	3	2	2	1	2	2	3	2	3	2	3	2	2	2	3	3	3	3	3	3	3	2	3	3	2	2	3	3
77	2	2	2	3	7	2	6	2	1	1	2	3	3	2	2	2	1	2	2	3	3	0	1	1	0	1	1	2	1	2	0	3	3	2	4	4	4	4	4	4	3	3	1	3	3	2	1	3	3
54	2	1	1	2	7	2	1	3	1	1	3	2	1	2	2	2	1	1	1	3	2	2	2	2	1	2	2	2	2	2	2	2	3	3	3	2	2	2	3	3	2	3	3	4	3	2	2	3	3
49	1	2	1	2	7	2	5	2	3	2	1	3	3	2	2	2	2	1	2	3	3	4	0	2	0	3	0	2	1	2	0	3	3	2	3	1	3	4	3	3	3	3	2	3	3	3	2	3	3
56	2	1	1	1	7	2	2	1	1	1	4	2	2	1	2	1	1	2	2	2	2	2	2	2	1	1	2	2	2	2	2	3	3	3	3	3	3	3	3	3	3	3	2	3	3	3	2	3	3
34	2	2	1	3	3	2	6	2	1	1	1	3	2	1	2	2	1	2	2	2	2	3	1	3	0	1	1	2	1	2	2	3	2	3	4	3	4	3	3	4	3	3	2	3	3	2	2	3	3
42	1	1	1	2	7	1	1	3	1	2	4	1	1	2	1	1	1	1	2	2	1	1	1	1	3	3	1	3	3	1	1	2	2	2	2	2	2	2	2	2	2	3	2	3	3	2	2	3	3
50	2	2	1	3	7	2	3	2	1	1	1	2	1	2	2	1	1	1	2	1	2	1	1	1	3	3	1	3	3	1	1	3	3	3	3	3	3	3	3	3	3	3	2	3	3	2	2	3	3
59	1	1	1	2	7	2	3	3	3	1	4	2	2	2	2	1	1	1	2	2	3	3	2	3	2	2	2	1	1	3	3	3	2	2	2	2	2	2	2	2	2	2	2	2	3	3	2	3	3
57	1	1	1	3	6	2	3	2	3	2	4	2	1	2	2	1	1	1	2	1	2	3	3	3	1	1	3	1	1	3	3	3	3	3	3	3	3	3	3	3	3	3	2	2	3	2	2	3	3
72	1	2	1	3	7	2	4	2	2	3	4	2	2	1	2	2	1	1	2	1	2	3	3	3	2	2	2	2	2	2	2	2	2	2	2	2	2	2	2	2	2	3	2	2	3	2	2	3	3
62	2	1	1	3	7	2	3	3	1	1	4	2	1	2	2	1	1	1	3	3	2	0	0	0	4	4	1	3	3	1	1	2	2	2	2	2	2	2	2	2	2	3	2	2	3	2	2	3	3
34	1	2	1	3	6	2	4	2	3	1	4	3	2	2	2	2	1	1	3	2	2	2	2	3	1	1	3	1	1	3	3	3	3	3	3	3	2	3	2	3	3	3	2	2	3	2	2	3	3
62	2	2	1	2	7	3	3	3	2	2	4	2	1	1	2	1	1	1	2	1	2	0	0	0	4	4	0	4	4	0	0	2	2	2	2	2	2	2	2	2	2	3	2	2	2	3	2	3	3
76	1	2	1	1	7	2	3	2	2	2	1	1	1	1	2	1	1	2	2	2	2	2	2	2	3	2	2	2	2	2	2	3	2	2	3	3	3	2	2	2	3	3	2	2	2	2	2	3	3
70	1	2	1	2	1	2	5	2	1	2	4	2	1	1	2	2	1	1	2	1	2	2	2	3	1	3	3	1	2	3	1	1	2	1	2	3	3	2	2	2	2	2	3	3	3	3	3	3	3
43	1	2	1	2	1	2	4	2	3	2	1	2	2	2	2	2	1	1	3	1	1	1	1	2	2	2	3	1	2	1	2	3	3	2	3	2	2	3	3	3	2	3	3	3	3	3	3	3	3
63	2	1	1	2	6	2	3	1	1	1	1	2	2	2	2	1	1	2	2	3	3	3	3	3	2	2	2	2	1	2	2	3	3	3	3	3	3	3	3	3	3	3	2	3	3	3	2	3	3
65	2	2	1	2	7	2	4	2	1	1	1	2	1	1	2	1	2	1	2	3	2	2	2	2	2	2	2	2	2	2	2	2	2	2	2	2	2	2	2	2	2	3	2	3	3	3	2	3	3
43	1	2	1	2	1	2	3	2	2	2	1	1	1	2	2	1	2	1	3	1	2	2	2	2	2	2	2	2	2	2	2	3	2	2	2	2	2	3	2	2	2	3	3	3	3	2	2	3	3
52	2	1	1	1	2	2	3	3	1	1	1	2	2	2	2	2	1	1	3	1	3	3	3	3	1	1	3	1	1	3	3	3	3	3	3	3	3	3	3	3	3	3	2	2	3	3	2	3	3
45	1	1	1	2	7	2	3	3	1	3	1	3	2	1	2	1	1	1	2	2	3	0	0	0	4	4	0	0	1	0	0	3	2	3	3	3	3	3	3	2	2	2	2	3	3	3	2	3	3
42	1	2	1	3	1	2	4	2	3	2	3	3	2	2	2	2	2	2	2	2	1	1	1	1	3	3	1	3	3	1	1	2	2	2	2	2	2	2	2	3	2	3	2	3	3	2	2	3	3
62	1	2	1	2	7	2	3	2	3	3	4	2	1	1	2	1	1	1	2	3	2	2	3	2	2	2	2	2	2	2	2	3	3	2	2	2	2	2	2	3	2	3	2	3	3	2	2	3	3
32	2	1	1	2	7	2	1	3	1	1	3	2	2	1	2	1	1	1	1	3	3	3	3	3	2	2	2	2	2	2	2	2	2	2	2	2	2	2	2	2	2	3	2	2	3	2	2	3	3
70	2	2	1	1	7	2	3	2	1	1	1	1	1	1	2	1	1	1	3	1	2	2	3	1	3	2	2	2	2	2	2	2	2	2	2	2	2	2	2	2	2	3	2	3	3	2	2	3	3
58	1	1	1	1	2	2	3	2	2	3	1	2	1	1	2	1	1	1	3	3	1	2	1	2	1	2	2	2	2	1	1	4	4	3	4	3	3	3	3	3	3	3	2	3	3	2	3	2	3
69	2	2	1	3	1	2	4	2	1	1	4	1	3	1	2	2	1	2	2	3	3	1	1	2	2	2	2	2	2	2	2	2	2	2	2	2	2	2	2	2	2	3	2	3	3	2	2	3	3
65	1	2	1	2	7	2	3	2	1	1	1	1	2	1	2	1	1	1	2	3	2	1	2	1	2	2	1	2	2	2	1	3	3	2	3	3	3	2	2	2	2	3	2	3	2	3	2	3	3
61	1	2	1	2	7	2	3	2	3	2	1	1	2	1	2	2	1	2	2	2	3	1	3	2	2	2	2	2	2	2	2	2	3	2	2	2	2	2	2	2	2	3	2	3	3	2	2	3	3
54	2	2	1	2	7	2	4	2	3	1	1	2	1	1	2	1	1	1	2	2	3	1	2	3	2	2	1	2	2	2	2	2	3	2	2	2	3	2	2	2	2	3	2	3	3	2	2	3	3
49	1	1	1	2	2	2	4	3	1	1	4	2	2	2	2	1	1	1	2	2	2	1	1	1	3	3	1	3	3	1	1	3	3	3	3	3	3	3	3	3	3	3	2	3	3	2	2	3	3
51	1	2	1	3	6	2	4	3	2	2	2	2	2	2	1	1	1	1	2	2	2	1	2	2	1	2	2	2	1	3	2	2	3	3	2	2	2	2	2	2	2	3	2	3	3	2	2	3	3
55	2	1	1	1	2	2	1	3	1	1	1	1	1	1	2	1	1	1	3	2	2	2	2	1	2	2	3	1	1	3	3	2	1	1	2	2	2	2	1	1	2	3	2	3	3	2	2	3	3
59	2	2	2	2	7	2	1	2	1	1	1	2	2	1	2	1	2	2	2	3	2	3	3	3	3	3	2	3	1	3	2	2	1	1	1	1	1	1	1	2	1	3	3	3	3	2	3	3	3
60	1	1	1	1	2	2	3	3	1	1	1	1	1	1	2	2	1	1	2	2	3	1	1	1	3	3	1	3	3	1	1	3	3	3	3	3	3	3	3	3	3	3	2	3	3	2	2	3	3
48	2	1	1	1	2	2	4	3	1	1	4	1	1	1	2	1	1	1	2	1	2	2	2	1	2	2	2	1	2	1	1	3	3	3	3	3	3	3	2	3	2	3	2	3	3	2	2	3	3
59	1	2	1	1	2	2	4	2	3	1	1	1	2	1	2	1	2	1	2	3	3	2	2	2	2	2	2	2	2	2	2	3	3	3	3	3	3	3	3	3	3	3	2	3	2	2	2	3	3
54	1	1	1	1	1	2	2	3	1	1	4	2	2	1	2	2	1	1	2	2	3	2	2	2	2	2	2	2	2	2	2	2	2	2	2	2	2	2	2	2	2	2	2	2	3	2	2	3	3
69	2	1	1	1	7	5	1	3	1	1	2	2	2	1	2	1	2	1	2	3	2	2	2	2	2	2	2	2	2	2	2	2	2	2	2	2	2	2	2	2	2	3	3	3	3	3	3	3	3
66	1	2	1	2	7	2	4	2	2	2	4	2	2	1	2	2	1	1	2	2	3	3	3	2	4	4	0	3	4	3	4	2	4	2	1	1	2	2	2	3	3	4	1	4	4	2	1	3	2
61	1	1	1	1	2	2	2	2	1	2	4	2	2	1	2	1	1	1	2	3	2	1	1	1	3	3	1	3	3	1	1	3	3	3	3	3	3	3	3	3	3	3	2	3	3	3	2	3	3
60	1	2	1	3	7	2	4	2	1	1	1	1	2	1	2	1	1	1	2	2	3	2	1	1	1	1	1	1	1	1	1	3	3	3	3	3	3	3	3	3	3	3	2	3	3	2	2	3	3
79	1	2	1	4	5	2	3	2	1	1	1	1	3	2	2	2	1	1	2	2	2	3	2	3	2	2	2	2	2	3	2	2	2	2	2	3	2	3	2	2	2	3	2	3	3	3	2	3	3
54	1	1	1	2	2	2	2	3	2	1	4	1	1	2	2	1	1	1	2	1	3	1	1	2	2	3	1	2	3	1	2	3	2	4	3	2	2	2	2	2	2	3	2	3	3	2	2	3	3
42	2	2	1	3	7	2	3	2	3	1	4	2	2	1	2	2	1	1	2	1	1	2	2	2	1	2	1	3	2	3	2	3	3	2	3	3	3	3	3	3	3	3	2	3	3	2	2	3	3
60	1	2	1	1	7	2	1	2	2	1	4	2	3	1	2	2	2	1	3	2	2	2	1	1	1	3	2	1	2	1	1	3	3	1	3	2	3	3	3	2	2	2	2	3	3	2	3	3	3
64	2	1	1	1	7	2	1	3	1	1	4	1	1	2	2	2	1	2	3	3	2	3	0	2	3	2	1	3	2	2	1	3	2	1	1	3	1	1	4	3	1	3	3	2	3	3	3	3	3
51	2	2	1	2	7	2	4	2	1	1	1	1	1	1	2	2	2	1	3	2	3	2	3	2	3	2	3	1	2	2	3	3	2	2	2	2	3	3	3	3	2	3	3	2	3	3	2	3	3
41	1	1	1	3	3	2	4	2	2	2	4	2	2	2	2	2	1	1	2	1	2	0	0	2	3	3	1	3	3	1	1	3	3	3	3	3	3	3	3	3	3	3	2	2	3	2	2	3	3
75	2	2	2	2	7	2	3	2	1	1	1	2	2	1	2	1	1	2	3	3	3	0	0	0	4	4	0	4	4	0	0	2	2	2	2	2	2	2	2	2	2	3	2	3	3	2	2	3	3
57	1	2	3	2	7	2	3	1	2	2	4	1	1	1	2	1	2	1	2	3	3	0	3	0	2	2	2	1	2	2	1	3	3	3	3	3	3	2	2	2	2	3	3	3	3	3	2	2	2
43	2	2	1	3	7	2	4	2	1	1	4	2	2	1	2	1	2	2	2	2	2	2	2	2	2	2	2	3	3	2	2	2	2	2	2	2	2	2	2	2	2	3	2	2	3	2	2	3	3
56	2	2	1	2	3	2	5	2	1	1	2	1	1	1	2	2	2	2	2	2	2	0	0	0	3	2	0	4	2	2	2	1	1	1	2	1	1	1	2	1	1	3	2	2	2	2	2	2	3
48	1	2	1	3	1	2	3	2	1	1	1	1	1	2	2	2	2	2	2	3	1	1	1	1	2	1	2	3	3	1	1	2	2	3	2	2	2	2	2	2	2	3	3	3	3	3	2	3	3
70	2	1	1	1	2	2	1	2	1	1	1	2	1	1	2	1	1	1	2	1	2	0	1	2	2	2	0	4	4	0	0	2	2	2	2	2	2	2	2	2	2	3	2	3	3	2	2	3	3
58	2	1	1	1	7	2	2	3	3	1	4	1	3	1	2	1	1	1	2	1	2	3	3	3	1	1	3	3	2	1	2	3	3	3	3	3	3	3	3	3	3	3	2	3	3	2	2	3	3
58	1	1	1	2	2	2	2	3	1	1	4	2	1	2	2	2	2	2	2	3	3	2	1	3	1	3	3	1	3	0	0	3	4	3	4	3	3	4	4	3	3	3	2	2	3	2	2	3	3
72	2	2	1	2	7	5	1	2	1	1	4	2	3	1	2	2	1	2	2	2	3	3	3	3	1	1	2	1	2	3	2	2	1	2	2	2	2	2	1	2	2	3	2	2	3	2	2	3	3
54	1	2	1	2	7	2	4	2	1	3	4	2	2	1	2	1	1	2	2	2	3	2	3	1	1	2	2	3	1	1	1	3	3	3	3	3	3	3	3	3	3	3	2	4	3	2	2	3	3
63	2	2	4	2	2	2	3	2	1	1	1	2	2	2	2	1	1	1	2	3	2	3	3	3	2	2	3	2	2	3	3	2	2	2	2	2	2	2	2	2	2	2	2	3	3	2	2	3	3
70	2	2	1	2	1	5	2	2	1	1	4	2	3	1	1	2	1	2	2	3	2	0	1	2	2	3	1	1	1	3	2	3	1	1	1	1	3	4	3	2	1	3	1	4	4	3	3	3	3
76	2	1	1	1	7	2	3	2	1	1	4	1	2	1	2	1	1	2	2	1	2	3	2	3	1	2	2	2	2	3	0	3	2	2	2	2	2	2	2	2	2	2	2	2	3	3	2	3	3
56	2	1	1	2	7	2	2	2	1	1	1	2	2	1	2	1	1	2	2	1	2	1	2	2	3	2	2	1	2	2	2	2	2	2	2	2	2	2	2	2	2	3	2	3	3	3	2	3	3
57	1	2	1	3	6	2	4	2	3	3	2	3	2	2	2	2	2	1	3	3	3	0	0	1	3	3	1	1	1	3	1	3	3	3	3	3	3	3	3	2	2	3	2	3	3	2	2	3	3
73	2	1	1	3	2	2	3	2	1	1	1	2	1	1	2	1	1	1	2	3	2	2	2	2	2	2	1	2	3	2	2	2	2	2	2	2	2	2	2	2	2	3	2	3	3	2	2	3	3
59	2	2	1	3	7	2	4	2	1	1	1	2	3	1	2	2	2	2	2	3	3	3	3	3	0	3	2	0	4	4	3	3	4	1	2	1	3	1	3	3	3	1	3	2	2	3	2	2	4
64	1	1	1	1	2	2	1	3	2	2	1	2	2	1	2	2	1	1	2	1	2	3	1	0	2	2	2	0	4	0	1	3	3	3	3	3	3	3	3	3	2	3	2	2	3	2	2	3	3
52	2	1	1	1	1	4	5	1	1	1	4	3	1	1	2	2	1	1	2	2	1	0	1	0	3	2	1	1	3	2	2	4	3	3	2	2	2	3	3	3	3	3	2	3	3	2	2	2	3
74	2	2	2	3	7	2	4	2	1	1	4	2	1	1	2	1	1	2	3	2	2	2	2	0	3	3	1	3	3	1	1	2	2	2	2	2	3	3	3	3	3	3	2	3	3	3	2	3	3
62	2	2	1	3	7	2	2	3	1	1	4	2	1	1	2	1	1	1	2	2	3	2	2	1	1	1	3	2	1	1	2	3	3	3	2	2	3	3	2	3	2	3	2	3	3	2	3	3	3
70	2	2	1	1	7	2	6	2	1	1	2	1	1	2	2	1	1	2	2	2	2	2	2	2	2	1	2	1	2	3	2	2	2	2	2	2	2	2	2	2	2	3	2	3	3	3	2	3	3
56	2	2	1	2	7	2	3	2	2	1	1	1	3	1	2	1	1	1	2	3	3	1	2	2	3	3	1	3	3	2	1	2	2	2	2	2	2	2	2	2	2	3	2	3	3	2	2	3	3
60	1	2	1	3	7	2	5	2	1	2	4	1	1	2	2	1	1	1	2	3	3	1	1	1	3	3	1	3	3	1	1	3	3	3	3	3	3	3	3	3	3	3	2	3	3	2	2	3	3
46	1	1	2	2	1	2	4	2	3	2	1	3	1	2	2	1	1	1	2	1	2	3	3	3	2	2	2	3	3	1	2	2	2	2	2	2	2	2	2	2	2	3	2	2	3	2	2	3	3
37	1	2	1	3	6	2	4	1	1	1	3	2	1	2	2	1	1	1	2	1	3	2	2	1	2	3	1	3	3	1	1	2	2	2	2	2	2	2	2	2	2	3	2	2	2	3	2	3	3
30	1	2	1	3	1	1	5	3	3	2	1	3	2	2	2	2	1	1	2	1	2	0	1	2	3	3	1	4	2	2	1	3	3	3	3	3	3	3	3	3	3	3	2	2	3	2	2	3	3
57	1	2	1	2	1	2	3	2	2	1	1	3	2	2	2	1	1	2	2	3	3	3	2	3	3	3	3	2	3	2	3	2	2	2	2	2	2	2	2	2	2	2	3	2	2	3	2	3	3
27	2	1	1	3	7	2	3	3	1	1	1	1	2	1	2	1	1	1	1	3	3	4	3	4	3	2	2	2	3	3	2	3	2	2	2	2	2	2	2	2	2	2	2	2	2	3	2	2	3
65	2	1	1	1	2	2	1	3	1	1	3	1	1	1	2	1	1	1	2	1	3	2	2	3	3	2	2	2	2	2	2	2	2	2	2	2	2	2	2	2	2	2	2	2	2	3	2	3	3
37	2	2	1	2	7	2	3	2	1	1	4	3	2	1	2	2	1	1	2	3	2	2	0	2	4	3	3	3	2	0	0	1	1	1	1	1	1	1	1	1	1	2	2	2	2	2	2	3	3
60	1	1	1	2	6	2	4	2	3	3	4	2	1	1	2	1	1	2	3	2	2	3	3	3	1	1	3	1	1	3	3	3	3	3	3	3	3	3	3	3	3	3	2	3	3	2	2	4	3
65	2	2	1	1	7	2	2	3	1	1	4	2	2	1	2	1	1	2	2	2	2	4	0	0	2	2	2	2	2	0	2	3	3	3	3	3	3	3	3	3	3	3	2	3	3	3	2	3	3
64	1	1	1	1	7	2	2	3	1	1	4	2	1	1	2	2	1	1	2	1	3	0	2	0	1	1	2	1	1	1	1	2	3	2	2	2	3	3	2	2	2	2	3	2	2	3	3	3	3
63	2	2	1	2	7	2	2	2	1	2	2	2	2	1	2	2	1	2	2	3	3	2	2	1	3	2	2	2	2	2	2	3	3	3	3	3	3	3	3	3	3	3	2	3	3	2	2	3	3
50	1	1	1	2	1	2	4	3	1	3	3	2	2	2	2	1	1	1	2	2	3	3	3	3	1	1	3	2	2	2	2	3	3	3	3	3	3	3	3	3	3	3	2	2	3	2	2	3	3
68	2	2	1	5	2	2	3	2	1	1	4	2	2	1	2	1	1	2	2	2	2	3	3	3	1	1	3	1	1	3	3	3	3	3	3	3	2	3	2	3	3	3	2	3	3	2	2	3	3
67	1	2	1	3	7	2	5	2	2	2	4	2	2	1	2	1	1	2	2	2	1	3	3	3	1	1	1	3	3	3	2	2	2	2	2	2	2	2	2	2	2	3	2	3	3	2	2	3	3
58	1	2	1	3	7	2	4	2	2	1	1	3	1	1	2	1	1	1	2	3	2	3	2	0	2	2	2	2	2	2	2	2	2	2	2	2	2	2	2	2	2	3	2	3	3	2	2	3	3
64	1	1	1	2	6	2	3	2	2	2	4	3	1	1	2	1	1	1	2	3	1	0	1	0	4	1	3	4	4	0	0	4	4	3	4	4	4	4	4	4	4	3	2	3	3	2	2	3	3
56	2	1	1	2	2	2	2	3	1	1	1	2	3	1	2	1	1	1	1	3	3	0	0	0	4	4	1	4	4	0	0	3	3	3	3	3	3	3	3	3	3	3	2	3	3	2	2	3	3
43	1	1	1	1	2	2	2	3	2	2	3	2	3	2	2	2	2	1	2	1	2	1	1	2	3	3	2	2	2	2	2	2	2	2	2	2	2	2	2	2	2	3	2	3	3	2	2	3	3
39	1	1	1	2	6	2	4	3	3	2	3	2	2	2	2	1	2	1	2	1	2	1	1	1	3	3	1	3	3	1	1	2	2	2	2	2	2	2	3	2	2	3	2	3	3	2	2	3	3
65	2	1	1	2	2	2	3	3	1	1	1	2	3	1	2	1	1	1	2	1	2	1	1	1	3	3	1	3	3	1	1	1	1	1	1	1	1	1	1	1	1	2	2	2	3	3	2	3	3
50	1	2	1	2	7	2	3	2	1	1	3	3	1	2	2	1	1	1	2	2	1	3	3	3	3	2	2	1	3	2	2	2	2	2	2	2	2	2	2	2	2	2	2	2	2	2	2	2	3
57	2	1	1	2	7	2	3	2	1	1	1	3	1	2	2	1	1	2	2	3	3	3	3	3	2	3	1	3	3	1	1	2	2	2	2	2	2	2	1	2	2	3	3	2	2	3	3	2	3
63	1	1	1	1	7	2	1	3	1	1	4	2	2	1	2	1	1	1	2	2	2	2	2	1	2	1	1	2	1	3	2	3	2	3	2	2	3	2	3	2	3	4	2	2	3	2	2	3	3
62	2	2	1	3	7	2	3	2	1	1	3	2	2	1	2	1	1	1	2	2	1	1	1	1	3	3	1	3	3	1	1	3	3	3	3	3	3	3	3	3	3	3	2	3	3	2	2	3	3
61	1	1	1	3	1	2	5	3	1	2	4	1	1	1	2	1	2	1	2	1	2	0	0	0	0	1	3	0	3	3	1	3	3	4	4	4	4	4	4	4	4	3	1	3	4	3	1	3	3
68	1	2	1	1	3	2	3	2	1	3	4	2	1	2	2	2	1	1	2	2	1	2	0	0	1	2	2	1	1	1	0	2	2	4	3	3	4	3	4	4	3	3	2	2	2	3	3	3	2
64	2	1	1	2	2	2	1	1	1	1	2	2	1	2	2	2	2	2	1	1	2	2	2	1	1	3	2	1	2	3	2	3	2	3	2	2	3	2	3	2	3	4	2	2	3	2	2	3	3
51	1	1	1	2	2	2	2	3	1	1	3	2	1	1	2	1	1	1	2	2	2	2	2	0	2	3	1	1	1	3	1	3	3	3	3	3	3	3	2	2	1	2	3	2	2	3	3	3	3
50	2	1	1	1	2	2	1	3	1	1	1	2	2	2	2	2	1	1	2	1	3	3	3	3	1	1	3	1	1	3	3	1	1	1	1	2	2	2	1	2	1	2	2	3	3	2	2	3	3
42	2	2	1	1	7	2	2	2	1	1	4	1	1	2	2	2	2	2	3	2	2	2	4	1	3	2	4	3	2	4	1	2	2	1	1	1	1	1	1	2	1	2	3	2	3	3	3	2	4
38	2	1	1	2	6	2	5	3	3	2	1	3	1	2	2	2	1	2	2	1	2	3	0	0	1	4	3	1	1	3	0	4	4	4	4	4	4	4	4	4	4	2	3	2	3	3	3	2	3
57	2	2	1	2	7	2	3	2	1	1	1	3	1	1	2	1	2	1	2	3	3	1	2	2	2	3	2	2	2	2	2	2	2	2	2	2	2	3	3	2	2	3	2	2	2	3	2	2	3
35	1	1	1	2	2	1	2	3	2	2	4	3	1	2	2	1	1	2	3	1	3	2	3	4	3	3	2	2	2	4	0	3	1	4	2	1	2	3	2	1	3	2	4	3	3	1	4	2	3
67	2	1	2	3	7	2	2	3	2	1	1	1	1	2	2	1	1	1	2	3	3	0	0	2	4	2	1	3	4	0	0	4	4	2	3	3	3	3	2	2	2	3	2	2	2	2	2	2	2
59	1	2	1	2	6	2	5	2	1	2	4	1	1	2	2	2	2	1	2	3	2	2	0	0	0	3	0	0	0	0	0	4	3	1	4	4	4	4	4	4	4	3	2	3	3	2	2	2	3
67	1	2	1	3	1	2	3	2	2	2	1	2	2	2	2	1	1	1	2	3	3	3	3	2	2	3	2	3	3	3	2	2	2	2	2	2	2	2	2	2	2	2	3	2	3	3	3	3	3
38	1	2	1	2	7	2	1	3	2	2	1	3	1	2	2	2	2	1	2	2	1	0	0	0	1	3	3	1	1	3	0	3	3	1	3	3	3	3	3	3	3	3	3	3	3	3	3	3	3
57	1	2	1	3	1	2	3	2	2	2	1	3	3	1	1	2	1	1	1	2	3	2	2	1	2	2	0	0	4	0	0	2	3	1	3	1	4	2	2	2	2	2	2	3	3	3	3	3	3
37	1	2	1	3	3	4	3	2	1	1	2	1	2	1	1	1	1	1	2	2	3	2	1	1	0	3	0	2	1	4	1	3	4	1	3	2	3	4	4	4	4	3	3	2	3	3	3	3	3
43	2	1	1	2	2	2	2	3	2	2	4	1	1	2	2	2	2	2	2	2	2	4	4	4	0	2	2	1	0	4	4	4	4	4	4	4	4	4	4	4	4	3	2	3	3	2	2	3	3
57	2	2	1	1	1	5	5	2	1	2	4	2	2	1	2	1	1	1	2	2	1	3	2	2	2	2	2	2	2	2	2	2	2	2	2	2	2	2	2	2	2	3	2	3	3	2	2	3	3
52	1	2	1	2	7	2	5	2	3	2	4	3	1	1	2	2	1	1	2	3	3	2	3	0	1	2	0	3	1	0	0	2	1	3	4	3	4	4	3	3	4	4	2	3	2	3	2	2	3
30	2	1	1	2	6	2	1	3	1	1	1	2	2	1	1	2	1	1	3	3	3	2	3	2	2	2	2	1	2	2	2	3	3	2	2	2	3	2	3	3	2	2	3	3	3	2	2	3	3
69	1	2	1	2	1	2	3	2	1	1	4	2	2	1	2	2	1	1	2	3	2	0	0	0	0	0	0	4	0	0	0	4	4	3	3	3	3	3	3	3	3	4	1	4	4	3	1	3	3
68	1	2	1	2	1	2	5	2	2	1	4	2	1	1	2	2	2	2	2	1	2	3	2	2	1	1	2	3	3	4	2	3	2	2	3	4	3	4	3	3	3	3	2	3	3	2	1	3	3
70	2	2	1	2	7	5	2	2	1	1	1	3	1	1	2	1	2	1	2	3	2	0	0	0	0	0	4	0	0	0	0	4	4	4	2	4	4	4	4	4	4	4	1	3	4	3	3	2	3
55	2	1	1	2	2	2	2	2	1	1	3	2	2	1	2	1	1	2	2	3	2	2	0	2	1	2	1	2	2	1	1	2	3	1	3	2	3	2	3	3	2	3	2	2	3	2	3	4	3
38	1	2	1	4	7	4	3	2	3	3	3	3	1	2	1	2	2	2	2	3	3	1	0	1	4	2	1	1	1	1	0	4	3	3	3	3	3	4	3	4	4	3	2	3	3	1	1	4	3
71	2	2	1	2	3	2	5	2	1	1	3	2	1	2	2	1	2	1	2	3	2	3	4	2	0	1	0	0	0	2	1	4	4	4	3	2	4	4	2	3	3	3	1	4	3	4	3	3	3
65	1	1	1	2	2	2	1	3	2	2	3	2	1	2	2	1	1	1	3	3	3	2	4	1	0	0	0	1	0	0	0	4	4	2	4	3	4	3	2	4	4	3	3	3	4	2	1	3	4
27	1	1	2	1	7	2	1	3	1	1	3	2	1	2	2	2	1	1	2	2	2	2	0	2	1	4	2	2	3	2	0	2	4	1	1	3	3	1	2	2	3	3	4	1	4	4	3	3	4
60	2	1	1	1	7	2	1	1	1	1	4	2	1	2	2	2	1	1	2	3	3	4	4	4	4	4	4	2	4	4	4	1	1	1	1	1	1	1	1	2	1	3	3	2	2	3	3	3	3
65	2	1	1	1	2	2	1	2	1	1	4	2	1	2	2	1	1	2	2	3	2	3	3	3	2	3	3	1	2	2	3	3	2	3	1	1	1	1	4	2	1	2	4	1	3	2	4	2	3
59	1	2	1	2	3	2	2	2	1	2	1	3	1	1	2	2	1	1	2	2	1	2	0	3	2	3	0	2	3	3	2	1	1	2	2	2	1	1	2	1	2	3	3	3	3	2	2	3	4
66	1	2	1	1	1	2	5	2	1	2	4	1	1	2	2	1	1	1	2	1	1	3	1	1	0	3	1	3	2	3	1	4	4	2	3	2	3	3	3	3	2	3	1	3	3	3	2	2	3
72	1	2	1	3	7	2	5	2	2	2	4	2	2	1	2	1	1	1	2	2	2	2	2	1	0	1	0	1	0	0	0	3	4	2	3	1	4	3	3	3	3	3	1	2	3	1	1	3	3
44	2	2	1	2	7	2	3	2	1	1	1	2	3	2	1	2	2	2	2	1	3	1	1	2	0	2	1	0	0	0	0	4	4	2	3	3	3	3	3	3	3	3	1	3	3	1	1	3	3
54	1	2	1	2	7	2	3	2	3	1	1	1	1	1	2	1	1	1	3	2	3	1	1	1	0	0	4	1	1	1	1	3	3	3	3	3	3	3	3	3	3	4	1	4	4	2	2	4	4
52	1	1	1	2	2	2	3	2	1	1	4	2	1	2	2	2	1	1	3	3	3	3	0	3	2	2	2	1	1	3	2	4	4	4	4	4	4	4	4	4	4	3	2	3	3	3	2	3	3
58	2	2	1	2	7	2	2	2	1	1	3	3	3	2	2	1	2	1	2	3	2	0	4	4	3	3	3	1	1	3	3	3	3	2	3	3	3	3	3	3	3	1	3	3	3	2	2	2	3
68	2	2	1	2	7	2	3	2	1	1	4	1	1	1	2	1	2	1	2	1	2	2	2	2	1	2	1	1	1	1	1	3	3	3	3	2	3	3	3	3	3	3	1	3	3	1	1	4	3
58	1	2	1	3	1	2	3	3	3	3	4	3	1	2	2	2	2	1	2	3	3	3	3	1	1	1	3	3	2	3	1	3	3	3	3	3	3	3	3	3	3	3	2	3	3	3	2	3	3
47	1	2	1	3	1	2	5	2	2	2	3	2	1	2	2	2	1	2	3	3	3	2	2	2	1	1	1	2	2	2	1	3	3	1	1	2	3	2	2	2	2	3	3	2	3	2	3	3	3
68	1	2	1	2	7	2	3	3	3	3	1	1	1	1	2	2	1	1	2	3	2	1	1	1	1	1	1	1	1	1	1	3	3	3	3	3	3	3	3	3	3	3	3	3	3	2	2	3	3
66	2	2	1	2	7	2	3	3	1	1	1	1	1	1	2	1	2	1	2	3	2	2	1	1	1	1	2	1	1	1	1	3	3	3	2	2	3	3	3	3	3	3	2	3	3	2	2	3	3
61	1	2	1	2	7	2	3	3	3	3	1	3	1	2	2	1	2	1	2	2	3	2	2	0	1	1	3	1	1	3	3	3	3	3	3	3	3	3	3	3	3	3	2	3	3	3	2	3	3
48	1	2	1	3	7	2	3	2	3	1	1	2	1	2	2	1	1	1	2	1	2	3	3	1	3	1	3	1	1	3	3	3	3	3	3	3	3	3	3	3	3	3	2	3	3	2	2	3	3
54	2	2	1	2	7	2	4	2	1	2	4	2	2	1	2	2	2	1	2	3	3	0	0	2	1	1	2	1	1	1	0	3	2	2	3	3	3	3	2	2	2	3	2	3	3	2	2	3	3
40	2	2	1	2	7	2	1	3	1	1	4	2	2	1	2	2	1	1	2	3	2	1	1	0	1	2	2	0	1	3	3	4	4	3	3	3	3	3	3	3	3	3	2	3	3	2	2	3	3
55	2	2	1	2	7	2	3	2	1	1	1	2	1	1	2	2	1	1	2	3	2	1	1	2	2	1	1	2	1	2	1	3	3	2	3	3	3	3	3	3	3	3	2	3	3	2	2	3	3
61	2	2	1	2	7	2	3	2	1	1	4	1	2	1	2	1	2	2	2	3	2	1	1	1	2	2	1	1	1	1	1	2	3	3	3	3	3	3	3	3	3	3	2	3	3	2	2	3	3
61	1	2	1	3	7	2	2	3	1	2	3	2	1	1	2	2	2	1	3	2	2	0	0	0	4	4	0	4	4	0	0	3	3	3	3	3	3	3	3	3	3	3	2	3	3	2	2	3	3
71	1	2	1	2	2	2	1	3	2	2	3	1	2	1	2	1	1	2	3	1	2	1	4	2	1	1	3	1	1	1	4	4	3	3	3	3	3	3	3	3	3	3	2	2	3	3	2	3	3
57	2	2	1	2	7	2	1	2	1	1	1	1	2	2	2	1	1	2	2	2	2	2	2	1	1	1	1	2	1	2	1	3	3	2	3	3	3	3	3	3	3	3	2	3	3	3	2	3	3
25	1	2	1	4	1	1	4	2	3	1	1	3	1	2	2	2	2	1	2	2	2	1	0	0	1	1	1	1	1	1	0	2	3	3	3	2	2	2	2	2	2	3	2	3	3	2	2	3	3
56	2	2	1	1	7	2	1	3	1	1	1	2	2	2	2	1	2	2	2	2	1	2	3	3	3	4	1	2	4	3	3	2	1	1	1	1	2	1	1	1	1	2	3	2	2	2	3	2	3
57	1	2	1	2	1	2	5	2	2	1	4	1	2	2	2	2	1	2	2	2	3	3	1	2	1	3	1	2	1	3	1	3	3	2	3	2	2	3	3	2	1	4	1	3	3	1	1	3	3
68	2	2	1	2	7	2	3	2	1	1	4	1	3	1	2	2	1	1	2	2	2	1	1	1	3	3	1	3	2	2	1	3	4	3	3	3	3	3	3	3	3	4	2	3	3	3	3	3	3
52	2	1	1	1	7	2	1	3	1	1	3	2	2	1	2	1	1	2	2	3	3	2	2	3	3	3	2	3	3	3	3	4	2	1	1	1	1	1	2	3	1	3	3	3	3	2	3	3	3
63	2	1	1	2	7	2	1	3	1	1	3	1	2	1	2	1	1	2	2	2	2	2	2	2	2	2	1	2	1	3	2	2	3	3	3	3	3	3	3	3	3	3	2	3	3	2	2	3	3
67	2	2	1	2	7	2	3	2	1	1	4	2	2	1	2	2	1	1	2	1	2	2	2	2	2	2	2	2	2	2	2	2	2	2	2	2	2	2	2	2	2	3	2	3	2	3	2	3	3
49	2	2	1	2	7	2	4	2	1	1	1	2	1	1	2	2	1	1	2	3	2	2	3	2	0	2	3	1	0	2	3	3	4	3	4	4	4	4	3	4	4	3	1	3	3	1	1	4	4
38	1	2	1	3	7	2	6	2	3	2	1	1	2	2	2	1	1	1	2	3	1	0	0	0	0	0	0	0	0	0	0	4	4	2	4	4	4	4	4	4	3	4	1	3	4	1	1	4	4
68	1	2	1	3	7	2	3	1	2	2	4	2	1	1	2	2	2	1	2	1	3	3	3	1	3	2	2	2	2	2	2	3	3	3	3	3	3	2	2	3	3	3	3	3	3	3	2	3	3
65	1	2	4	2	7	2	1	3	3	3	4	2	1	2	1	1	2	1	2	3	2	0	1	0	4	2	0	0	1	2	2	3	3	2	2	2	2	2	2	2	2	3	2	3	2	2	2	3	3
68	2	1	1	1	7	2	1	2	1	1	4	2	2	1	2	2	1	1	2	3	2	2	0	0	0	1	0	0	4	0	0	4	4	3	4	4	4	4	2	2	2	2	1	3	3	2	1	3	3
65	2	1	1	1	2	2	1	3	2	1	4	2	2	1	1	2	1	1	2	3	3	2	1	2	3	2	3	3	2	3	1	3	3	4	3	3	3	4	3	3	3	4	2	3	3	2	3	3	3
62	2	1	1	1	7	2	1	3	1	1	4	2	2	2	2	1	2	1	3	3	3	0	0	0	0	2	0	1	0	2	0	4	4	4	3	3	4	4	3	3	3	4	1	2	3	1	2	2	4
62	2	2	1	4	3	2	5	2	1	1	1	3	3	1	1	2	1	2	3	3	3	4	3	3	3	1	3	3	1	4	4	4	4	4	4	4	4	4	4	4	4	4	2	3	3	2	2	3	3
63	1	2	1	3	7	2	6	1	3	1	4	1	2	1	2	1	1	2	2	3	3	0	0	0	0	1	0	1	2	0	0	4	4	3	4	4	4	4	3	4	3	4	1	3	4	3	1	3	3
61	2	2	3	3	3	2	6	2	1	1	4	1	1	2	1	2	1	1	2	2	2	0	0	0	0	1	0	2	2	2	0	3	4	3	4	4	3	4	4	4	4	3	1	2	3	2	2	4	1
49	1	2	1	1	6	4	1	2	2	2	4	2	1	2	2	2	1	1	2	3	2	2	0	4	0	2	3	2	0	3	3	3	3	2	3	2	4	2	2	2	2	3	1	3	3	3	2	3	3
49	1	2	1	1	6	4	1	2	2	2	4	2	1	2	2	2	1	1	2	3	2	2	0	4	0	2	3	2	0	3	3	3	3	2	3	2	4	2	2	2	2	3	1	3	3	3	2	3	3
40	1	2	1	4	3	2	6	3	1	3	4	1	1	2	2	2	1	1	2	2	1	2	1	0	1	2	2	1	1	3	0	4	3	2	4	4	4	4	3	4	3	3	1	3	3	1	1	3	3
46	2	2	1	3	6	2	6	2	1	1	4	1	1	2	2	2	2	1	2	3	1	3	0	1	1	1	0	2	1	2	0	4	4	2	4	4	2	4	1	4	3	2	2	3	3	2	2	3	3
57	1	1	2	1	2	2	1	3	3	2	4	2	2	2	2	2	1	1	3	1	3	0	2	2	2	1	4	2	3	2	2	4	2	2	3	3	4	4	3	3	3	3	3	2	3	3	3	2	4
69	1	2	1	2	7	2	5	2	2	2	1	3	3	2	2	2	2	1	2	2	3	1	4	1	0	1	1	4	1	1	0	3	4	1	3	3	1	4	2	3	2	4	1	3	3	2	2	3	4
69	2	1	1	1	7	2	1	3	1	1	4	2	2	1	2	1	1	1	3	1	3	1	1	0	4	2	2	4	3	1	1	3	3	3	3	3	3	3	3	3	3	3	2	3	3	3	2	3	3
67	1	2	2	3	7	2	2	2	1	1	4	2	1	1	2	2	1	1	2	3	1	0	0	0	3	1	1	0	1	1	1	3	4	4	4	4	3	3	3	3	3	3	2	3	3	2	2	3	3
62	2	1	1	3	7	2	3	1	1	1	1	2	2	2	2	1	2	1	2	3	1	3	2	3	2	2	2	1	1	1	2	3	3	3	3	3	3	3	3	3	3	3	4	3	3	2	3	3	3
61	2	2	1	1	7	2	4	2	2	2	1	1	2	2	2	1	1	1	3	3	1	0	0	3	3	3	1	1	2	3	1	2	2	2	2	2	3	2	2	2	2	3	2	3	3	4	2	3	3
51	1	2	2	2	6	2	5	2	2	3	1	3	3	1	1	1	1	1	3	1	1	2	1	0	4	0	0	1	2	2	2	2	2	3	2	2	3	2	3	3	3	3	2	3	2	2	2	2	3
57	2	2	1	1	1	2	5	2	1	1	4	2	2	1	1	1	2	2	2	3	3	2	2	1	0	1	0	3	2	3	2	2	2	3	2	3	3	3	3	3	3	4	1	3	4	3	1	3	3
69	1	2	4	3	7	2	5	2	2	3	4	1	3	1	2	1	1	1	2	1	1	0	0	0	2	0	0	4	0	0	0	4	2	1	3	2	2	3	3	3	2	4	1	2	3	3	2	2	4
32	2	2	1	1	7	2	6	3	1	1	1	1	2	2	1	1	1	2	1	2	2	2	2	2	1	2	0	1	1	3	2	3	1	2	2	2	3	3	3	3	3	3	2	3	3	3	2	3	3
58	2	1	1	1	7	2	1	1	1	1	4	3	2	1	2	1	2	1	2	2	3	2	3	1	2	4	0	1	2	1	1	3	2	2	3	3	4	2	2	4	3	2	3	2	2	3	3	3	3
69	2	2	1	2	3	2	4	2	1	1	4	1	2	1	2	2	2	2	2	1	2	2	2	0	0	2	2	3	4	3	0	3	3	4	3	4	3	4	3	3	4	3	2	3	3	3	2	3	3
53	1	2	1	2	7	2	2	2	1	2	4	2	2	1	2	2	2	1	2	2	2	2	1	0	3	1	3	2	2	2	2	3	3	3	3	4	3	3	3	3	3	2	2	3	3	2	2	3	3
60	2	2	1	1	2	2	1	3	1	1	4	2	3	1	2	2	2	2	2	2	1	2	2	2	2	2	2	2	2	2	2	3	3	3	3	3	3	3	3	3	3	3	2	3	3	2	2	4	4
62	1	2	1	1	7	2	1	2	1	1	1	2	2	2	2	1	1	2	2	3	3	2	1	1	3	1	0	1	1	1	0	4	4	2	3	3	3	3	2	2	3	3	2	3	3	2	2	3	3
50	1	2	1	3	5	2	3	2	3	2	1	3	3	2	1	2	1	1	2	2	3	2	2	3	1	2	3	1	1	3	3	3	3	3	3	3	3	3	2	3	3	3	2	3	3	3	2	3	3
60	2	2	1	2	7	2	5	2	1	1	4	3	1	1	2	2	2	1	2	2	2	3	2	1	3	2	1	1	1	2	1	3	3	2	2	2	2	3	1	2	1	3	2	3	3	2	2	3	3
65	2	1	1	3	2	2	2	2	2	1	1	1	2	1	2	1	1	1	3	2	2	3	2	3	2	2	2	2	2	3	2	2	2	2	2	2	2	2	2	3	2	3	2	3	3	3	2	3	3
74	2	2	1	2	7	2	1	2	1	1	1	2	2	1	2	1	2	2	2	1	3	1	1	1	3	3	1	3	3	1	1	2	2	2	2	2	2	2	2	2	2	3	2	3	3	2	2	3	3
56	2	1	5	1	2	2	3	2	1	1	4	2	1	2	2	1	1	2	2	3	2	2	0	0	1	1	2	1	1	0	0	3	2	2	4	2	4	4	4	4	4	3	3	3	3	3	2	3	3
54	2	1	1	2	7	2	1	3	1	1	4	2	2	1	2	1	2	1	2	3	2	3	3	2	2	2	2	2	2	3	2	3	3	3	3	3	3	3	3	3	3	2	2	3	3	2	2	3	3
78	1	2	1	3	1	2	3	2	2	2	4	1	1	1	2	1	1	1	3	2	1	2	2	3	2	2	2	2	2	3	2	2	2	2	2	2	2	2	2	2	2	3	2	3	3	3	2	3	3
72	2	2	2	4	7	5	6	1	1	1	1	2	1	1	2	1	2	2	2	1	1	1	0	0	3	1	0	2	1	2	0	4	4	4	3	3	3	2	3	3	3	3	2	3	3	2	3	3	4
[truncated: 138 more columns]
